# Supplementary material for: Inhibition of Netosis with PAD Inhibitor Attenuates Endotoxin Shock Induced Systemic Inflammation
Source: Int J Mol Sci. 2022 Oct 31;23(21):13264. doi: 10.3390/ijms232113264 (PMC9655899; doi:10.3390/ijms232113264)
Supplement: Supplementary file 1 [file ijms-23-13264-s001.zip]

Archive with 1 entries (1 files):
- ijms-1951440-supplementary.pdf
